# Supplementary material for: Motor neurons integrate cholinergic inputs through spatial organization of diverse nicotinic receptors
Source: PNAS Nexus. 2026 May 20;5(6):pgag173. doi: 10.1093/pnasnexus/pgag173 (PMC13224740; doi:10.1093/pnasnexus/pgag173)
Supplement: pgag173_Supplementary_Data [file pgag173_supplementary_data.zip]

Archive with 20 entries (16 files):
- PNASNEXUS-PNASNEXUS-2026-00120-TR-s01.pdf
- PNASNEXUS-PNASNEXUS-2026-00120-TR-s02.mov
- PNASNEXUS-PNASNEXUS-2026-00120-TR-s03.mov
- PNASNEXUS-PNASNEXUS-2026-00120-TR-s04.mov
- PNASNEXUS-PNASNEXUS-2026-00120-TR-s05.mov
- PNASNEXUS-PNASNEXUS-2026-00120-TR-s06.xlsx
- PNASNEXUS-PNASNEXUS-2026-00120-TR-s07/
- PNASNEXUS-PNASNEXUS-2026-00120-TR-s07/matlab/
- PNASNEXUS-PNASNEXUS-2026-00120-TR-s07/matlab/document.xml
- PNASNEXUS-PNASNEXUS-2026-00120-TR-s07/matlab/output.xml
- PNASNEXUS-PNASNEXUS-2026-00120-TR-s07/metadata/
- PNASNEXUS-PNASNEXUS-2026-00120-TR-s07/metadata/coreProperties.xml
- PNASNEXUS-PNASNEXUS-2026-00120-TR-s07/metadata/mwcoreProperties.xml
- PNASNEXUS-PNASNEXUS-2026-00120-TR-s07/metadata/mwcorePropertiesExtension.xml
- PNASNEXUS-PNASNEXUS-2026-00120-TR-s07/metadata/mwcorePropertiesReleaseInfo.xml
- PNASNEXUS-PNASNEXUS-2026-00120-TR-s07/[Content_Types].xml
- PNASNEXUS-PNASNEXUS-2026-00120-TR-s07/_rels/
- PNASNEXUS-PNASNEXUS-2026-00120-TR-s07/_rels/.rels
- PNASNEXUS-PNASNEXUS-2026-00120-TR-s08.txt
- PNASNEXUS-PNASNEXUS-2026-00120-TR-s09.docx
