# Supplementary material for: Motor neurons integrate cholinergic inputs through spatial organization of diverse nicotinic receptors
Source: PNAS Nexus. 2026 May 20;5(6):pgag173. doi: 10.1093/pnasnexus/pgag173 (PMC13224740; doi:10.1093/pnasnexus/pgag173)
Supplement: pgag173_Supplementary_Data [file pgag173_supplementary_data.zip › PNASNEXUS-PNASNEXUS-2026-00120-TR-s06.xlsx]

## Sheet: Fig3B
Gene	parameter (Fig 3B)	group1	group2	p	p.adj	p.adj.signif	Gene
Dɑ1	Length travelled	OK6-Gal4 > Dɑ1 RNAi	OK6-Gal4 alone	0.000101549	0.000304647	***	Dɑ1
Dɑ1	Length travelled	OK6-Gal4 > Dɑ1 RNAi	Dɑ1 RNAi alone	0.00226422	0.00339633	**	Dɑ1
Dɑ1	Length travelled	OK6-Gal4 alone	Dɑ1 RNAi alone	0.398795	0.398795	ns	Dɑ1
Dɑ1	Length travelled	OK6-Gal4 > Dɑ1 RNAi	OK6-Gal4 > mCherry-RNAi	0.000556082	0.000834123	***	Dɑ1
Dɑ2	Length travelled	OK6-Gal4 > RNAi	OK6-Gal4 alone	9.30377e-06	1.39556e-05	****	Dɑ2
Dɑ2	Length travelled	OK6-Gal4 > RNAi	RNAi alone	2.65356e-06	7.96067e-06	****	Dɑ2
Dɑ2	Length travelled	OK6-Gal4 alone	RNAi alone	0.751777	0.751777	ns	Dɑ2
Dɑ2	Length travelled	OK6-Gal4 > Dɑ2 RNAi	OK6-Gal4 > mCherry-RNAi	1.76478e-05	1.76478e-05	****	Dɑ2
Dɑ3	Length travelled	OK6-Gal4 > RNAi	OK6-Gal4 alone	0.00126603	0.00379808	**	Dɑ3
Dɑ3	Length travelled	OK6-Gal4 > RNAi	RNAi alone	0.00489771	0.00734657	**	Dɑ3
Dɑ3	Length travelled	OK6-Gal4 alone	RNAi alone	0.686839	0.686839	ns	Dɑ3
Dɑ3	Length travelled	OK6-Gal4 > Dɑ3 RNAi	OK6-Gal4 > mCherry-RNAi	0.0319871	0.0319871	*	Dɑ3
Dɑ4	Length travelled	OK6-Gal4 > RNAi	OK6-Gal4 alone	4.83555e-06	7.25332e-06	****	Dɑ4
Dɑ4	Length travelled	OK6-Gal4 > RNAi	RNAi alone	1.80878e-07	5.42634e-07	****	Dɑ4
Dɑ4	Length travelled	OK6-Gal4 alone	RNAi alone	0.467537	0.467537	ns	Dɑ4
Dɑ4	Length travelled	OK6-Gal4 > Dɑ4 RNAi	OK6-Gal4 > mCherry-RNAi	2.4925e-06	2.4925e-06	****	Dɑ4
Dɑ5	Length travelled	OK6-Gal4 > RNAi	OK6-Gal4 alone	0.000586654	0.00175996	**	Dɑ5
Dɑ5	Length travelled	OK6-Gal4 > RNAi	RNAi alone	0.0168792	0.0253189	*	Dɑ5
Dɑ5	Length travelled	OK6-Gal4 alone	RNAi alone	0.27574	0.27574	ns	Dɑ5
Dɑ5	Length travelled	OK6-Gal4 > Dɑ5 RNAi	OK6-Gal4 > mCherry-RNAi	0.0209145	0.0209145	*	Dɑ5
Dɑ6	Length travelled	OK6-Gal4 > RNAi	OK6-Gal4 alone	0.00014715	0.00044145	***	Dɑ6
Dɑ6	Length travelled	OK6-Gal4 > RNAi	RNAi alone	0.00377957	0.00566935	**	Dɑ6
Dɑ6	Length travelled	OK6-Gal4 alone	RNAi alone	0.431572	0.431572	ns	Dɑ6
Dɑ6	Length travelled	OK6-Gal4 > Dɑ6 RNAi	OK6-Gal4 > mCherry-RNAi	0.00513517	0.00513517	**	Dɑ6
Dɑ7	Length travelled	OK6-Gal4 > RNAi	OK6-Gal4 alone	0.129109	0.362309	ns	Dɑ7
Dɑ7	Length travelled	OK6-Gal4 > RNAi	RNAi alone	0.241539	0.362309	ns	Dɑ7
Dɑ7	Length travelled	OK6-Gal4 alone	RNAi alone	0.742685	0.742685	ns	Dɑ7
Dɑ7	Length travelled	OK6-Gal4 > Dɑ7 RNAi	OK6-Gal4 > mCherry-RNAi	6.1104e-06	1.83313e-05	****	Dɑ7
Dβ1	Length travelled	OK6-Gal4 > RNAi	OK6-Gal4 alone	0.0200171	0.0600512	ns	Dβ1
Dβ1	Length travelled	OK6-Gal4 > RNAi	RNAi alone	0.508022	0.508022	ns	Dβ1
Dβ1	Length travelled	OK6-Gal4 alone	RNAi alone	0.0945891	0.141884	ns	Dβ1
Dβ1	Length travelled	OK6-Gal4 > Dβ1 RNAi	OK6-Gal4 > mCherry-RNAi	0.518587	0.518587	ns	Dβ1
Dβ2	Length travelled	OK6-Gal4 > RNAi	OK6-Gal4 alone	3.68597e-08	1.10579e-07	****	Dβ2
Dβ2	Length travelled	OK6-Gal4 > RNAi	RNAi alone	1.11901e-05	1.67852e-05	****	Dβ2
Dβ2	Length travelled	OK6-Gal4 alone	RNAi alone	0.285815	0.285815	ns	Dβ2
Dβ2	Length travelled	OK6-Gal4 > Dβ2 RNAi	OK6-Gal4 > mCherry-RNAi	2.3e-09	6.9e-09	****	Dβ2
Dβ3	Length travelled	OK6-Gal4 > RNAi	OK6-Gal4 alone	4.75844e-05	0.000142753	***	Dβ3
Dβ3	Length travelled	OK6-Gal4 > RNAi	RNAi alone	0.00711816	0.0106772	*	Dβ3
Dβ3	Length travelled	OK6-Gal4 alone	RNAi alone	0.168846	0.168846	ns	Dβ3
Dβ3	Length travelled	OK6-Gal4 > Dβ3 RNAi	OK6-Gal4 > mCherry-RNAi	0.000409871	0.000614806	***	Dβ3

## Sheet: Fig3C
Gene	parameter (Fig 3C)	group1	group2	p	p.adj	p.adj.signif	Gene
Dɑ1	Length travelled	CQ-Gal4;27E09-Gal4 > RNAi	CQ-Gal4;27E09-Gal4 alone	1.66468e-08	2.49702e-08	****	Dɑ1
Dɑ1	Length travelled	CQ-Gal4;27E09-Gal4 > RNAi	RNAi alone	5.63279e-10	1.68984e-09	****	Dɑ1
Dɑ1	Length travelled	CQ-Gal4;27E09-Gal4 alone	RNAi alone	0.551592	0.551592	ns	Dɑ1
Dɑ2	Length travelled	CQ-Gal4;27E09-Gal4 > RNAi	CQ-Gal4;27E09-Gal4 alone	1.63935e-08	2.45903e-08	****	Dɑ2
Dɑ2	Length travelled	CQ-Gal4;27E09-Gal4 > RNAi	RNAi alone	1.90678e-12	5.72035e-12	****	Dɑ2
Dɑ2	Length travelled	CQ-Gal4;27E09-Gal4 alone	RNAi alone	0.126952	0.126952	ns	Dɑ2
Dɑ3	Length travelled	CQ-Gal4;27E09-Gal4 > RNAi	CQ-Gal4;27E09-Gal4 alone	1.09156e-06	1.63734e-06	****	Dɑ3
Dɑ3	Length travelled	CQ-Gal4;27E09-Gal4 > RNAi	RNAi alone	3.25323e-10	9.75969e-10	****	Dɑ3
Dɑ3	Length travelled	CQ-Gal4;27E09-Gal4 alone	RNAi alone	0.15621	0.15621	ns	Dɑ3
Dɑ4	Length travelled	CQ-Gal4;27E09-Gal4 > RNAi	CQ-Gal4;27E09-Gal4 alone	5.40306e-08	8.10459e-08	****	Dɑ4
Dɑ4	Length travelled	CQ-Gal4;27E09-Gal4 > RNAi	RNAi alone	4.08827e-12	1.22648e-11	****	Dɑ4
Dɑ4	Length travelled	CQ-Gal4;27E09-Gal4 alone	RNAi alone	0.0969618	0.0969618	ns	Dɑ4
Dɑ5	Length travelled	CQ-Gal4;27E09-Gal4 > RNAi	CQ-Gal4;27E09-Gal4 alone	0.000305728	0.000458592	***	Dɑ5
Dɑ5	Length travelled	CQ-Gal4;27E09-Gal4 > RNAi	RNAi alone	3.10953e-05	9.3286e-05	****	Dɑ5
Dɑ5	Length travelled	CQ-Gal4;27E09-Gal4 alone	RNAi alone	0.59055	0.59055	ns	Dɑ5
Dɑ6	Length travelled	CQ-Gal4;27E09-Gal4 > RNAi	CQ-Gal4;27E09-Gal4 alone	1.54623e-08	2.31935e-08	****	Dɑ6
Dɑ6	Length travelled	CQ-Gal4;27E09-Gal4 > RNAi	RNAi alone	4.78893e-10	1.43668e-09	****	Dɑ6
Dɑ6	Length travelled	CQ-Gal4;27E09-Gal4 alone	RNAi alone	0.495606	0.495606	ns	Dɑ6
Dɑ7	Length travelled	CQ-Gal4;27E09-Gal4 > RNAi	CQ-Gal4;27E09-Gal4 alone	0.651707	0.651707	ns	Dɑ7
Dɑ7	Length travelled	CQ-Gal4;27E09-Gal4 > RNAi	RNAi alone	0.0529883	0.0794824	ns	Dɑ7
Dɑ7	Length travelled	CQ-Gal4;27E09-Gal4 alone	RNAi alone	0.0198195	0.0594585	ns	Dɑ7
Dβ1	Length travelled	CQ-Gal4;27E09-Gal4 > RNAi	CQ-Gal4;27E09-Gal4 alone	0.289578	0.434367	ns	Dβ1
Dβ1	Length travelled	CQ-Gal4;27E09-Gal4 > RNAi	RNAi alone	0.27889	0.434367	ns	Dβ1
Dβ1	Length travelled	CQ-Gal4;27E09-Gal4 alone	RNAi alone	0.986157	0.986157	ns	Dβ1
Dβ2	Length travelled	CQ-Gal4;27E09-Gal4 > RNAi	CQ-Gal4;27E09-Gal4 alone	7.93755e-09	1.9502e-08	****	Dβ2
Dβ2	Length travelled	CQ-Gal4;27E09-Gal4 > RNAi	RNAi alone	1.30014e-08	1.9502e-08	****	Dβ2
Dβ2	Length travelled	CQ-Gal4;27E09-Gal4 alone	RNAi alone	0.987037	0.987037	ns	Dβ2
Dβ3	Length travelled	CQ-Gal4;27E09-Gal4 > RNAi	CQ-Gal4;27E09-Gal4 alone	3.74576e-07	1.12373e-06	****	Dβ3
Dβ3	Length travelled	CQ-Gal4;27E09-Gal4 > RNAi	RNAi alone	1.91752e-06	2.87629e-06	****	Dβ3
Dβ3	Length travelled	CQ-Gal4;27E09-Gal4 alone	RNAi alone	0.773113	0.773113	ns	Dβ3

## Sheet: Fig4C
Gene	parameter (Fig 4C)	group1	group2	p	p.adj	p.adj.signif	Gene
Dɑ1	Peristalsis efficiency	OK6-Gal4 > RNAi	OK6-Gal4 alone	0.020556	0.030834	*	Dɑ1
Dɑ1	Peristalsis efficiency	OK6-Gal4 > RNAi	RNAi alone	0.00724827	0.0217448	*	Dɑ1
Dɑ1	Peristalsis efficiency	OK6-Gal4 alone	RNAi alone	0.711997	0.711997	ns	Dɑ1
Dɑ2	Peristalsis efficiency	OK6-Gal4 > RNAi	OK6-Gal4 alone	4.78638e-08	7.17958e-08	****	Dɑ2
Dɑ2	Peristalsis efficiency	OK6-Gal4 > RNAi	RNAi alone	2.31566e-08	6.94698e-08	****	Dɑ2
Dɑ2	Peristalsis efficiency	OK6-Gal4 alone	RNAi alone	0.898525	0.898525	ns	Dɑ2
Dɑ3	Peristalsis efficiency	OK6-Gal4 > RNAi	OK6-Gal4 alone	0.0751315	0.225395	ns	Dɑ3
Dɑ3	Peristalsis efficiency	OK6-Gal4 > RNAi	RNAi alone	0.516658	0.516658	ns	Dɑ3
Dɑ3	Peristalsis efficiency	OK6-Gal4 alone	RNAi alone	0.25799	0.386985	ns	Dɑ3
Dɑ4	Peristalsis efficiency	OK6-Gal4 > RNAi	OK6-Gal4 alone	2.65618e-05	7.96853e-05	****	Dɑ4
Dɑ4	Peristalsis efficiency	OK6-Gal4 > RNAi	RNAi alone	0.00044953	0.000674295	***	Dɑ4
Dɑ4	Peristalsis efficiency	OK6-Gal4 alone	RNAi alone	0.488971	0.488971	ns	Dɑ4
Dɑ5	Peristalsis efficiency	OK6-Gal4 > RNAi	OK6-Gal4 alone	4.79085e-05	7.18627e-05	****	Dɑ5
Dɑ5	Peristalsis efficiency	OK6-Gal4 > RNAi	RNAi alone	1.69688e-07	5.09064e-07	****	Dɑ5
Dɑ5	Peristalsis efficiency	OK6-Gal4 alone	RNAi alone	0.244342	0.244342	ns	Dɑ5
Dɑ6	Peristalsis efficiency	OK6-Gal4 > RNAi	OK6-Gal4 alone	1.49248e-07	2.23872e-07	****	Dɑ6
Dɑ6	Peristalsis efficiency	OK6-Gal4 > RNAi	RNAi alone	8.7654e-08	2.23872e-07	****	Dɑ6
Dɑ6	Peristalsis efficiency	OK6-Gal4 alone	RNAi alone	0.92262	0.92262	ns	Dɑ6
Dɑ7	Peristalsis efficiency	OK6-Gal4 > RNAi	OK6-Gal4 alone	0.498788	0.748182	ns	Dɑ7
Dɑ7	Peristalsis efficiency	OK6-Gal4 > RNAi	RNAi alone	0.980014	0.980014	ns	Dɑ7
Dɑ7	Peristalsis efficiency	OK6-Gal4 alone	RNAi alone	0.483022	0.748182	ns	Dɑ7
Dβ1	Peristalsis efficiency	OK6-Gal4 > RNAi	OK6-Gal4 alone	0.388508	0.582763	ns	Dβ1
Dβ1	Peristalsis efficiency	OK6-Gal4 > RNAi	RNAi alone	0.966739	0.966739	ns	Dβ1
Dβ1	Peristalsis efficiency	OK6-Gal4 alone	RNAi alone	0.365983	0.582763	ns	Dβ1
Dβ2	Peristalsis efficiency	OK6-Gal4 > RNAi	OK6-Gal4 alone	5.56722e-06	1.67017e-05	****	Dβ2
Dβ2	Peristalsis efficiency	OK6-Gal4 > RNAi	RNAi alone	8.82021e-05	0.000132303	***	Dβ2
Dβ2	Peristalsis efficiency	OK6-Gal4 alone	RNAi alone	0.53694	0.53694	ns	Dβ2
Dβ3	Peristalsis efficiency	OK6-Gal4 > RNAi	OK6-Gal4 alone	6.33458e-06	9.50187e-06	****	Dβ3
Dβ3	Peristalsis efficiency	OK6-Gal4 > RNAi	RNAi alone	1.09799e-07	3.29398e-07	****	Dβ3
Dβ3	Peristalsis efficiency	OK6-Gal4 alone	RNAi alone	0.426725	0.426725	ns	Dβ3

## Sheet: Fig4D
Gene	parameter (Fig 4D)	group1	group2	p	p.adj	p.adj.signif	Gene
Dɑ1	Peristalsis duration	OK6-Gal4 > RNAi	OK6-Gal4 alone	1.61908e-09	4.85725e-09	****	Dɑ1
Dɑ1	Peristalsis duration	OK6-Gal4 > RNAi	RNAi alone	9.55903e-08	1.43385e-07	****	Dɑ1
Dɑ1	Peristalsis duration	OK6-Gal4 alone	RNAi alone	0.485727	0.485727	ns	Dɑ1
Dɑ2	Peristalsis duration	OK6-Gal4 > RNAi	OK6-Gal4 alone	1.55122e-05	4.65367e-05	****	Dɑ2
Dɑ2	Peristalsis duration	OK6-Gal4 > RNAi	RNAi alone	0.000237071	0.000355607	***	Dɑ2
Dɑ2	Peristalsis duration	OK6-Gal4 alone	RNAi alone	0.518636	0.518636	ns	Dɑ2
Dɑ3	Peristalsis duration	OK6-Gal4 > RNAi	OK6-Gal4 alone	0.000414475	0.00124342	**	Dɑ3
Dɑ3	Peristalsis duration	OK6-Gal4 > RNAi	RNAi alone	0.000881493	0.00132224	**	Dɑ3
Dɑ3	Peristalsis duration	OK6-Gal4 alone	RNAi alone	0.837696	0.837696	ns	Dɑ3
Dɑ4	Peristalsis duration	OK6-Gal4 > RNAi	OK6-Gal4 alone	3.24448e-10	9.73345e-10	****	Dɑ4
Dɑ4	Peristalsis duration	OK6-Gal4 > RNAi	RNAi alone	1.74517e-07	2.61775e-07	****	Dɑ4
Dɑ4	Peristalsis duration	OK6-Gal4 alone	RNAi alone	0.288233	0.288233	ns	Dɑ4
Dɑ5	Peristalsis duration	OK6-Gal4 > RNAi	OK6-Gal4 alone	9.56922e-05	0.000143538	***	Dɑ5
Dɑ5	Peristalsis duration	OK6-Gal4 > RNAi	RNAi alone	1.63304e-06	4.89913e-06	****	Dɑ5
Dɑ5	Peristalsis duration	OK6-Gal4 alone	RNAi alone	0.371877	0.371877	ns	Dɑ5
Dɑ6	Peristalsis duration	OK6-Gal4 > RNAi	OK6-Gal4 alone	5.54395e-05	8.31593e-05	****	Dɑ6
Dɑ6	Peristalsis duration	OK6-Gal4 > RNAi	RNAi alone	2.20207e-05	6.60621e-05	****	Dɑ6
Dɑ6	Peristalsis duration	OK6-Gal4 alone	RNAi alone	0.832166	0.832166	ns	Dɑ6
Dɑ7	Peristalsis duration	OK6-Gal4 > RNAi	OK6-Gal4 alone	0.115862	0.173793	ns	Dɑ7
Dɑ7	Peristalsis duration	OK6-Gal4 > RNAi	RNAi alone	0.573468	0.573468	ns	Dɑ7
Dɑ7	Peristalsis duration	OK6-Gal4 alone	RNAi alone	0.0327339	0.0982017	ns	Dɑ7
Dβ1	Peristalsis duration	OK6-Gal4 > RNAi	OK6-Gal4 alone	0.855736	0.959867	ns	Dβ1
Dβ1	Peristalsis duration	OK6-Gal4 > RNAi	RNAi alone	0.959867	0.959867	ns	Dβ1
Dβ1	Peristalsis duration	OK6-Gal4 alone	RNAi alone	0.816441	0.959867	ns	Dβ1
Dβ2	Peristalsis duration	OK6-Gal4 > RNAi	OK6-Gal4 alone	3.22764e-11	9.68291e-11	****	Dβ2
Dβ2	Peristalsis duration	OK6-Gal4 > RNAi	RNAi alone	1.21485e-08	1.82228e-08	****	Dβ2
Dβ2	Peristalsis duration	OK6-Gal4 alone	RNAi alone	0.351117	0.351117	ns	Dβ2
Dβ3	Peristalsis duration	OK6-Gal4 > RNAi	OK6-Gal4 alone	0.00650445	0.00975668	**	Dβ3
Dβ3	Peristalsis duration	OK6-Gal4 > RNAi	RNAi alone	0.000646774	0.00194032	**	Dβ3
Dβ3	Peristalsis duration	OK6-Gal4 alone	RNAi alone	0.490196	0.490196	ns	Dβ3

## Sheet: Fig4E
Gene	parameter (Fig 4E)	group1	group2	p	Gene	p.signif
Dɑ1	Protopodium folding index	OK6-Gal4 > RNAi	RNAi alone	9.33e-05	Dɑ1	****
Dɑ2	Protopodium folding index	OK6-Gal4 > RNAi	RNAi alone	2.35e-10	Dɑ2	****
Dɑ3	Protopodium folding index	OK6-Gal4 > RNAi	RNAi alone	1.87e-11	Dɑ3	****
Dɑ4	Protopodium folding index	OK6-Gal4 > RNAi	RNAi alone	7.19e-08	Dɑ4	****
Dɑ5	Protopodium folding index	OK6-Gal4 > RNAi	RNAi alone	4.97e-08	Dɑ5	****
Dɑ6	Protopodium folding index	OK6-Gal4 > RNAi	RNAi alone	3.28e-10	Dɑ6	****
Dɑ7	Protopodium folding index	OK6-Gal4 > RNAi	RNAi alone	0.884	Dɑ7	ns
Dβ1	Protopodium folding index	OK6-Gal4 > RNAi	RNAi alone	0.124	Dβ1	ns
Dβ2	Protopodium folding index	OK6-Gal4 > RNAi	RNAi alone	2.2e-12	Dβ2	****
Dβ3	Protopodium folding index	OK6-Gal4 > RNAi	RNAi alone	3.2e-08	Dβ3	****

## Sheet: Fig4F
Gene	parameter (Fig 4F)	group1	group2	p	Gene	p.signif
Dɑ1	Protopodium stride length	OK6-Gal4 > RNAi	RNAi alone	0.269	Dɑ1	ns
Dɑ2	Protopodium stride length	OK6-Gal4 > RNAi	RNAi alone	0.00298	Dɑ2	**
Dɑ3	Protopodium stride length	OK6-Gal4 > RNAi	RNAi alone	0.000109	Dɑ3	***
Dɑ4	Protopodium stride length	OK6-Gal4 > RNAi	RNAi alone	0.000486	Dɑ4	***
Dɑ5	Protopodium stride length	OK6-Gal4 > RNAi	RNAi alone	0.000944	Dɑ5	***
Dɑ6	Protopodium stride length	OK6-Gal4 > RNAi	RNAi alone	1.33e-09	Dɑ6	****
Dɑ7	Protopodium stride length	OK6-Gal4 > RNAi	RNAi alone	0.00584	Dɑ7	**
Dβ1	Protopodium stride length	OK6-Gal4 > RNAi	RNAi alone	3.14e-05	Dβ1	****
Dβ2	Protopodium stride length	OK6-Gal4 > RNAi	RNAi alone	0.000245	Dβ2	***
Dβ3	Protopodium stride length	OK6-Gal4 > RNAi	RNAi alone	0.00338	Dβ3	**

## Sheet: Fig5L_a5_a6
.y.	group1	group2	p	p.adj	p.adj.signif
Length	Dɑ5-RNAi alone	Dɑ5Dɑ6-RNAi alone	0.731965	0.809014	ns
Length	Dɑ5-RNAi alone	Dɑ6-RNAi alone	0.792712	0.832347	ns
Length	Dɑ5-RNAi alone	OK6-Gal4 > Dɑ5-RNAi	0.0192066	0.0288099	*
Length	Dɑ5-RNAi alone	OK6-Gal4 > Dɑ5Dɑ6-RNAi	1.2731e-09	6.68377e-09	****
Length	Dɑ5-RNAi alone	OK6-Gal4 > Dɑ6-RNAi	0.00407027	0.00777052	**
Length	Dɑ5-RNAi alone	OK6-Gal4 alone	0.339737	0.475632	ns
Length	Dɑ5Dɑ6-RNAi alone	Dɑ6-RNAi alone	0.941123	0.941123	ns
Length	Dɑ5Dɑ6-RNAi alone	OK6-Gal4 > Dɑ5-RNAi	0.00819113	0.0143345	*
Length	Dɑ5Dɑ6-RNAi alone	OK6-Gal4 > Dɑ5Dɑ6-RNAi	2.96847e-10	3.11689e-09	****
Length	Dɑ5Dɑ6-RNAi alone	OK6-Gal4 > Dɑ6-RNAi	0.00156994	0.00366319	**
Length	Dɑ5Dɑ6-RNAi alone	OK6-Gal4 alone	0.552005	0.657642	ns
Length	Dɑ6-RNAi alone	OK6-Gal4 > Dɑ5-RNAi	0.0113394	0.0183175	*
Length	Dɑ6-RNAi alone	OK6-Gal4 > Dɑ5Dɑ6-RNAi	7.98329e-10	5.58831e-09	****
Length	Dɑ6-RNAi alone	OK6-Gal4 > Dɑ6-RNAi	0.0023273	0.00488734	**
Length	Dɑ6-RNAi alone	OK6-Gal4 alone	0.507998	0.657642	ns
Length	OK6-Gal4 > Dɑ5-RNAi	OK6-Gal4 > Dɑ5Dɑ6-RNAi	0.000123543	0.000463843	***
Length	OK6-Gal4 > Dɑ5-RNAi	OK6-Gal4 > Dɑ6-RNAi	0.563693	0.657642	ns
Length	OK6-Gal4 > Dɑ5-RNAi	OK6-Gal4 alone	0.000943116	0.00282935	**
Length	OK6-Gal4 > Dɑ5Dɑ6-RNAi	OK6-Gal4 > Dɑ6-RNAi	0.00130284	0.00341996	**
Length	OK6-Gal4 > Dɑ5Dɑ6-RNAi	OK6-Gal4 alone	2.41701e-12	5.07572e-11	****
Length	OK6-Gal4 > Dɑ6-RNAi	OK6-Gal4 alone	0.000132527	0.000463843	***

## Sheet: Fig5M_a3_a5
.y.	group1	group2	p	p.adj	p.adj.signif
Length	Dɑ3-RNAi alone	Dɑ3Dɑ5-RNAi alone	0.972811	0.994876	ns
Length	Dɑ3-RNAi alone	Dɑ5-RNAi alone	0.390494	0.512523	ns
Length	Dɑ3-RNAi alone	OK6-Gal4 > Dɑ3-RNAi	0.00152157	0.0041419	**
Length	Dɑ3-RNAi alone	OK6-Gal4 > Dɑ3Dɑ5-RNAi	1.88444e-09	1.97867e-08	****
Length	Dɑ3-RNAi alone	OK6-Gal4 > Dɑ5-RNAi	0.00157787	0.0041419	**
Length	Dɑ3-RNAi alone	OK6-Gal4 alone	0.857855	0.948156	ns
Length	Dɑ3Dɑ5-RNAi alone	Dɑ5-RNAi alone	0.421725	0.520954	ns
Length	Dɑ3Dɑ5-RNAi alone	OK6-Gal4 > Dɑ3-RNAi	0.00225003	0.00487371	**
Length	Dɑ3Dɑ5-RNAi alone	OK6-Gal4 > Dɑ3Dɑ5-RNAi	5.83509e-09	4.08457e-08	****
Length	Dɑ3Dɑ5-RNAi alone	OK6-Gal4 > Dɑ5-RNAi	0.00232082	0.00487371	**
Length	Dɑ3Dɑ5-RNAi alone	OK6-Gal4 alone	0.834631	0.948156	ns
Length	Dɑ5-RNAi alone	OK6-Gal4 > Dɑ3-RNAi	0.0215924	0.0328982	*
Length	Dɑ5-RNAi alone	OK6-Gal4 > Dɑ3Dɑ5-RNAi	2.76144e-07	1.44976e-06	****
Length	Dɑ5-RNAi alone	OK6-Gal4 > Dɑ5-RNAi	0.0219321	0.0328982	*
Length	Dɑ5-RNAi alone	OK6-Gal4 alone	0.29935	0.419091	ns
Length	OK6-Gal4 > Dɑ3-RNAi	OK6-Gal4 > Dɑ3Dɑ5-RNAi	0.0037005	0.00695006	**
Length	OK6-Gal4 > Dɑ3-RNAi	OK6-Gal4 > Dɑ5-RNAi	0.994876	0.994876	ns
Length	OK6-Gal4 > Dɑ3-RNAi	OK6-Gal4 alone	0.000800458	0.00292069	**
Length	OK6-Gal4 > Dɑ3Dɑ5-RNAi	OK6-Gal4 > Dɑ5-RNAi	0.00397146	0.00695006	**
Length	OK6-Gal4 > Dɑ3Dɑ5-RNAi	OK6-Gal4 alone	6.07026e-10	1.27476e-08	****
Length	OK6-Gal4 > Dɑ5-RNAi	OK6-Gal4 alone	0.000834483	0.00292069	**

## Sheet: Fig5N_a1_a6
.y.	group1	group2	p	p.adj	p.adj.signif
Length	Dɑ1-RNAi alone	Dɑ1Dɑ6-RNAi alone	0.476256	0.572626	ns
Length	Dɑ1-RNAi alone	Dɑ6-RNAi alone	0.999396	0.999396	ns
Length	Dɑ1-RNAi alone	OK6-Gal4 > Dɑ1-RNAi	0.00471214	0.00899591	**
Length	Dɑ1-RNAi alone	OK6-Gal4 > Dɑ6-RNAi	0.00164338	0.00383456	**
Length	Dɑ1-RNAi alone	OK6-Gal4 > Dɑ1Dɑ6-RNAi	4.54289e-08	3.18002e-07	****
Length	Dɑ1-RNAi alone	OK6-Gal4 alone	0.485102	0.572626	ns
Length	Dɑ1Dɑ6-RNAi alone	Dɑ6-RNAi alone	0.482087	0.572626	ns
Length	Dɑ1Dɑ6-RNAi alone	OK6-Gal4 > Dɑ1-RNAi	0.000398786	0.00116981	**
Length	Dɑ1Dɑ6-RNAi alone	OK6-Gal4 > Dɑ6-RNAi	0.000111235	0.000442197	***
Length	Dɑ1Dɑ6-RNAi alone	OK6-Gal4 > Dɑ1Dɑ6-RNAi	4.81188e-10	6.81125e-09	****
Length	Dɑ1Dɑ6-RNAi alone	OK6-Gal4 alone	0.991848	0.999396	ns
Length	Dɑ6-RNAi alone	OK6-Gal4 > Dɑ1-RNAi	0.00520316	0.00910553	**
Length	Dɑ6-RNAi alone	OK6-Gal4 > Dɑ6-RNAi	0.00185526	0.00389605	**
Length	Dɑ6-RNAi alone	OK6-Gal4 > Dɑ1Dɑ6-RNAi	6.61068e-08	3.47061e-07	****
Length	Dɑ6-RNAi alone	OK6-Gal4 alone	0.490822	0.572626	ns
Length	OK6-Gal4 > Dɑ1-RNAi	OK6-Gal4 > Dɑ6-RNAi	0.751738	0.830868	ns
Length	OK6-Gal4 > Dɑ1-RNAi	OK6-Gal4 > Dɑ1Dɑ6-RNAi	0.0126397	0.020418	*
Length	OK6-Gal4 > Dɑ1-RNAi	OK6-Gal4 alone	0.00044564	0.00116981	**
Length	OK6-Gal4 > Dɑ6-RNAi	OK6-Gal4 > Dɑ1Dɑ6-RNAi	0.030268	0.045402	*
Length	OK6-Gal4 > Dɑ6-RNAi	OK6-Gal4 alone	0.000126342	0.000442197	***
Length	OK6-Gal4 > Dɑ1Dɑ6-RNAi	OK6-Gal4 alone	6.48691e-10	6.81125e-09	****

## Sheet: Fig5O_a2_a6
.y.	group1	group2	p	p.adj	p.adj.signif
Length	Dɑ2-RNAi alone	Dɑ2Dɑ6-RNAi alone	0.846494	0.846494	ns
Length	Dɑ2-RNAi alone	Dɑ6-RNAi alone	0.311959	0.409446	ns
Length	Dɑ2-RNAi alone	OK6-Gal4 > Dɑ2-RNAi	1.09845e-06	4.92663e-06	****
Length	Dɑ2-RNAi alone	OK6-Gal4 > Dɑ6-RNAi	0.000122212	0.000285162	***
Length	Dɑ2-RNAi alone	OK6-Gal4 > Dɑ2Dɑ6-RNAi	2.64134e-07	2.77341e-06	****
Length	Dɑ2-RNAi alone	OK6-Gal4 alone	0.726627	0.762958	ns
Length	Dɑ2Dɑ6-RNAi alone	Dɑ6-RNAi alone	0.22975	0.344625	ns
Length	Dɑ2Dɑ6-RNAi alone	OK6-Gal4 > Dɑ2-RNAi	3.99883e-07	2.79918e-06	****
Length	Dɑ2Dɑ6-RNAi alone	OK6-Gal4 > Dɑ6-RNAi	5.42772e-05	0.000142478	***
Length	Dɑ2Dɑ6-RNAi alone	OK6-Gal4 > Dɑ2Dɑ6-RNAi	9.30564e-08	1.95418e-06	****
Length	Dɑ2Dɑ6-RNAi alone	OK6-Gal4 alone	0.585409	0.682977	ns
Length	Dɑ6-RNAi alone	OK6-Gal4 > Dɑ2-RNAi	0.000173396	0.000364131	***
Length	Dɑ6-RNAi alone	OK6-Gal4 > Dɑ6-RNAi	0.00595635	0.0104236	*
Length	Dɑ6-RNAi alone	OK6-Gal4 > Dɑ2Dɑ6-RNAi	5.23681e-05	0.000142478	***
Length	Dɑ6-RNAi alone	OK6-Gal4 alone	0.49659	0.613434	ns
Length	OK6-Gal4 > Dɑ2-RNAi	OK6-Gal4 > Dɑ6-RNAi	0.3099	0.409446	ns
Length	OK6-Gal4 > Dɑ2-RNAi	OK6-Gal4 > Dɑ2Dɑ6-RNAi	0.714887	0.762958	ns
Length	OK6-Gal4 > Dɑ2-RNAi	OK6-Gal4 alone	4.6867e-06	1.64034e-05	****
Length	OK6-Gal4 > Dɑ6-RNAi	OK6-Gal4 > Dɑ2Dɑ6-RNAi	0.17372	0.280625	ns
Length	OK6-Gal4 > Dɑ6-RNAi	OK6-Gal4 alone	0.000406387	0.000775829	***
Length	OK6-Gal4 > Dɑ2Dɑ6-RNAi	OK6-Gal4 alone	1.17301e-06	4.92663e-06	****

[truncated: 6 more sheets: Fig5P_a3_a6, Fig5Q_a1_a3, Fig5R_a3_a4, Fig5S_a1_a7, Fig5T_a3_a7, FigS2]
