# Supplementary material for: Motor neurons integrate cholinergic inputs through spatial organization of diverse nicotinic receptors
Source: PNAS Nexus. 2026 May 20;5(6):pgag173. doi: 10.1093/pnasnexus/pgag173 (PMC13224740; doi:10.1093/pnasnexus/pgag173)
Supplement: pgag173_Supplementary_Data [file pgag173_supplementary_data.zip › PNASNEXUS-PNASNEXUS-2026-00120-TR-s07/matlab/document.xml]

<?xml version="1.0" encoding="UTF-8"?><w:document xmlns:w="http://schemas.openxmlformats.org/wordprocessingml/2006/main"><w:body><w:p><w:pPr><w:pStyle w:val="code"/></w:pPr><w:r><w:t><![CDATA[Experimental = uigetdir;
disp(['Selected directory: ', Experimental]);

fh = dir(Experimental);
fh = fh([fh(:).isdir]);
validname = false(1, length(fh));

for i = 1:length(fh)
    validname(i) = contains(fh(i).name, regexpPattern('\d'));
end

fh = fh(validname);
disp(['Number of subdirectories: ', num2str(length(fh))]);

clear i validname

maxfold = nan(200, 1);
displacement = nan(200, 2);
j = 1;

for i = 1:length(fh)
    % Check if the current subdirectory contains .DS_Store file and skip it
    if strcmp(fh(i).name, '.DS_Store')
        continue;
    end
    
    fh1 = dir(fullfile(fh(i).folder, fh(i).name));
    fh1 = fh1(~[fh1(:).isdir]);
    
    for ii = 1:length(fh1)
        % Check if the current file is ".DS_Store" and skip it
        if strcmp(fh1(ii).name, '.DS_Store')
            continue;
        end
        
        disp(['Processing file: ', fullfile(fh1(ii).folder, fh1(ii).name)]);
        S = load(fullfile(fh1(ii).folder, fh1(ii).name));
        Lengths = S.Muscle_Data.Lengths;
        displace_real = abs((S.Muscle_Data.Length_ROIs{1}(1) + S.Muscle_Data.Length_ROIs{1}(2)) / 2 - (S.Muscle_Data.Length_ROIs{end}(1) + S.Muscle_Data.Length_ROIs{end}(2)) / 2) * S.Muscle_Data.Pixel_Size;
        displace_rate = displace_real / max(Lengths);
        displacement(j, 1) = displace_real;
        displacement(j, 2) = displace_rate;
        maxfold(j) = min(Lengths) / max(Lengths);
        j = j + 1;
    end
end

maxfold = rmmissing(maxfold, 1);
displacement = rmmissing(displacement, 1);

uiwait(msgbox('Select Output Directory', 'modal'));
outdir = uigetdir;
disp(['Selected output directory: ', outdir]);

filename = input('file name: ', 's');
writematrix(maxfold, fullfile(outdir, [filename, '_folding.csv']))
writematrix(displacement, fullfile(outdir, [filename, '_displacement.csv']))
]]></w:t></w:r></w:p></w:body></w:document>
