# Supplementary material for: Motor neurons integrate cholinergic inputs through spatial organization of diverse nicotinic receptors
Source: PNAS Nexus. 2026 May 20;5(6):pgag173. doi: 10.1093/pnasnexus/pgag173 (PMC13224740; doi:10.1093/pnasnexus/pgag173)
Supplement: pgag173_Supplementary_Data [file pgag173_supplementary_data.zip › PNASNEXUS-PNASNEXUS-2026-00120-TR-s07/matlab/output.xml]

<?xml version="1.0" encoding="UTF-8"?><embeddedOutputs><metaData><evaluationState>manual</evaluationState><layoutState>code</layoutState><outputStatus>ready</outputStatus><splitterState><proportion>0.12567754757889665</proportion></splitterState></metaData><outputArray type="array"><element><type>text</type><outputData><text>Selected directory: /Users/ankitrijal/Downloads/FD4+27E09&gt;GtCR1
</text><truncationInfo><wasTruncatedAtLineBreak>false</wasTruncatedAtLineBreak><wasTruncatedMidLine>false</wasTruncatedMidLine></truncationInfo></outputData><lineNumbers type="array"><element>2</element></lineNumbers></element><element><type>text</type><outputData><text>Number of subdirectories: 6
</text><truncationInfo><wasTruncatedAtLineBreak>false</wasTruncatedAtLineBreak><wasTruncatedMidLine>false</wasTruncatedMidLine></truncationInfo></outputData><lineNumbers type="array"><element>13</element></lineNumbers></element><element><type>text</type><outputData><text>Processing file: /Users/ankitrijal/Downloads/FD4+27E09&gt;GtCR1/1/C1-Experiment-38640_muscle_15_7.mat
Processing file: /Users/ankitrijal/Downloads/FD4+27E09&gt;GtCR1/1/C1-Experiment-38640_muscle_16_7.mat
Processing file: /Users/ankitrijal/Downloads/FD4+27E09&gt;GtCR1/1/C1-Experiment-38640_muscle_17_7.mat
Processing file: /Users/ankitrijal/Downloads/FD4+27E09&gt;GtCR1/2/C1-Experiment-39961_muscle_15_11.mat
Processing file: /Users/ankitrijal/Downloads/FD4+27E09&gt;GtCR1/2/C1-Experiment-39961_muscle_16_11.mat
Processing file: /Users/ankitrijal/Downloads/FD4+27E09&gt;GtCR1/2/C1-Experiment-39961_muscle_17_11.mat
Processing file: /Users/ankitrijal/Downloads/FD4+27E09&gt;GtCR1/3/C1-Experiment-38634_muscle_15_102.mat
Processing file: /Users/ankitrijal/Downloads/FD4+27E09&gt;GtCR1/3/C1-Experiment-38634_muscle_16_102.mat
Processing file: /Users/ankitrijal/Downloads/FD4+27E09&gt;GtCR1/3/C1-Experiment-38634_muscle_17_102.mat
Processing file: /Users/ankitrijal/Downloads/FD4+27E09&gt;GtCR1/4_1/C1-Experiment-39915_muscle_15_58.mat
Processing file: /Users/ankitrijal/Downloads/FD4+27E09&gt;GtCR1/4_1/C1-Experiment-39915_muscle_16_58.mat
Processing file: /Users/ankitrijal/Downloads/FD4+27E09&gt;GtCR1/4_1/C1-Experiment-39915_muscle_17_58.mat
Processing file: /Users/ankitrijal/Downloads/FD4+27E09&gt;GtCR1/5_1/C1-Experiment-39959_muscle_15_51.mat
Processing file: /Users/ankitrijal/Downloads/FD4+27E09&gt;GtCR1/5_1/C1-Experiment-39959_muscle_16_51.mat
Processing file: /Users/ankitrijal/Downloads/FD4+27E09&gt;GtCR1/5_1/C1-Experiment-39959_muscle_17_51.mat
Processing file: /Users/ankitrijal/Downloads/FD4+27E09&gt;GtCR1/5_2/C1-Experiment-39959_muscle_15_51.mat
Processing file: /Users/ankitrijal/Downloads/FD4+27E09&gt;GtCR1/5_2/C1-Experiment-39959_muscle_16_51.mat
Processing file: /Users/ankitrijal/Downloads/FD4+27E09&gt;GtCR1/5_2/C1-Experiment-39959_muscle_17_51.mat
</text><truncationInfo><wasTruncatedAtLineBreak>false</wasTruncatedAtLineBreak><wasTruncatedMidLine>false</wasTruncatedMidLine></truncationInfo></outputData><lineNumbers type="array"><element>36</element></lineNumbers></element><element><type>text</type><outputData><text>Selected output directory: /Users/ankitrijal/Downloads/FD4+27E09&gt;GtCR1
</text><truncationInfo><wasTruncatedAtLineBreak>false</wasTruncatedAtLineBreak><wasTruncatedMidLine>false</wasTruncatedMidLine></truncationInfo></outputData><lineNumbers type="array"><element>53</element></lineNumbers></element></outputArray><regionArray type="array"><element><code><sectionBreak>true</sectionBreak><endOfSection>false</endOfSection><regionNumber>0</regionNumber></code><startLine>0</startLine><endLine>0</endLine><outputIndexes type="array"/></element><element><code><sectionBreak>false</sectionBreak><endOfSection>false</endOfSection><regionNumber>1</regionNumber></code><startLine>1</startLine><endLine>1</endLine><outputIndexes type="array"><element>0</element></outputIndexes></element><element><code><sectionBreak>false</sectionBreak><endOfSection>false</endOfSection><regionNumber>2</regionNumber></code><startLine>3</startLine><endLine>3</endLine><outputIndexes type="array"/></element><element><code><sectionBreak>false</sectionBreak><endOfSection>false</endOfSection><regionNumber>3</regionNumber></code><startLine>4</startLine><endLine>4</endLine><outputIndexes type="array"/></element><element><code><sectionBreak>false</sectionBreak><endOfSection>false</endOfSection><regionNumber>4</regionNumber></code><startLine>5</startLine><endLine>5</endLine><outputIndexes type="array"/></element><element><code><sectionBreak>false</sectionBreak><endOfSection>false</endOfSection><regionNumber>5</regionNumber></code><startLine>7</startLine><endLine>9</endLine><outputIndexes type="array"/></element><element><code><sectionBreak>false</sectionBreak><endOfSection>false</endOfSection><regionNumber>6</regionNumber></code><startLine>11</startLine><endLine>11</endLine><outputIndexes type="array"/></element><element><code><sectionBreak>false</sectionBreak><endOfSection>false</endOfSection><regionNumber>7</regionNumber></code><startLine>12</startLine><endLine>12</endLine><outputIndexes type="array"><element>1</element></outputIndexes></element><element><code><sectionBreak>false</sectionBreak><endOfSection>false</endOfSection><regionNumber>8</regionNumber></code><startLine>14</startLine><endLine>14</endLine><outputIndexes type="array"/></element><element><code><sectionBreak>false</sectionBreak><endOfSection>false</endOfSection><regionNumber>9</regionNumber></code><startLine>16</startLine><endLine>16</endLine><outputIndexes type="array"/></element><element><code><sectionBreak>false</sectionBreak><endOfSection>false</endOfSection><regionNumber>10</regionNumber></code><startLine>17</startLine><endLine>17</endLine><outputIndexes type="array"/></element><element><code><sectionBreak>false</sectionBreak><endOfSection>false</endOfSection><regionNumber>11</regionNumber></code><startLine>18</startLine><endLine>18</endLine><outputIndexes type="array"/></element><element><code><sectionBreak>false</sectionBreak><endOfSection>false</endOfSection><regionNumber>12</regionNumber></code><startLine>20</startLine><endLine>45</endLine><outputIndexes type="array"><element>2</element></outputIndexes></element><element><code><sectionBreak>false</sectionBreak><endOfSection>false</endOfSection><regionNumber>13</regionNumber></code><startLine>47</startLine><endLine>47</endLine><outputIndexes type="array"/></element><element><code><sectionBreak>false</sectionBreak><endOfSection>false</endOfSection><regionNumber>14</regionNumber></code><startLine>48</startLine><endLine>48</endLine><outputIndexes type="array"/></element><element><code><sectionBreak>false</sectionBreak><endOfSection>false</endOfSection><regionNumber>15</regionNumber></code><startLine>50</startLine><endLine>50</endLine><outputIndexes type="array"/></element><element><code><sectionBreak>false</sectionBreak><endOfSection>false</endOfSection><regionNumber>16</regionNumber></code><startLine>51</startLine><endLine>51</endLine><outputIndexes type="array"/></element><element><code><sectionBreak>false</sectionBreak><endOfSection>false</endOfSection><regionNumber>17</regionNumber></code><startLine>52</startLine><endLine>52</endLine><outputIndexes type="array"><element>3</element></outputIndexes></element><element><code><sectionBreak>false</sectionBreak><endOfSection>false</endOfSection><regionNumber>18</regionNumber></code><startLine>54</startLine><endLine>54</endLine><outputIndexes type="array"/></element><element><code><sectionBreak>false</sectionBreak><endOfSection>false</endOfSection><regionNumber>19</regionNumber></code><startLine>55</startLine><endLine>55</endLine><outputIndexes type="array"/></element><element><code><sectionBreak>false</sectionBreak><endOfSection>true</endOfSection><regionNumber>20</regionNumber></code><startLine>56</startLine><endLine>56</endLine><outputIndexes type="array"/></element></regionArray></embeddedOutputs>
