# Supplementary material for: Motor neurons integrate cholinergic inputs through spatial organization of diverse nicotinic receptors
Source: PNAS Nexus. 2026 May 20;5(6):pgag173. doi: 10.1093/pnasnexus/pgag173 (PMC13224740; doi:10.1093/pnasnexus/pgag173)
Supplement: pgag173_Supplementary_Data [file pgag173_supplementary_data.zip › PNASNEXUS-PNASNEXUS-2026-00120-TR-s07/metadata/coreProperties.xml]

<?xml version="1.0" encoding="UTF-8" standalone="yes" ?>
<cp:coreProperties xmlns:cp="http://schemas.openxmlformats.org/package/2006/metadata/core-properties" xmlns:dc="http://purl.org/dc/elements/1.1/" xmlns:dcmitype="http://purl.org/dc/dcmitype/" xmlns:dcterms="http://purl.org/dc/terms/" xmlns:xsi="http://www.w3.org/2001/XMLSchema-instance">
  <dcterms:created xsi:type="dcterms:W3CDTF">2023-07-24T06:43:47Z</dcterms:created>
  <dcterms:modified xsi:type="dcterms:W3CDTF">2026-01-03T01:52:22Z</dcterms:modified>
</cp:coreProperties>
