# Supplementary material for: Motor neurons integrate cholinergic inputs through spatial organization of diverse nicotinic receptors
Source: PNAS Nexus. 2026 May 20;5(6):pgag173. doi: 10.1093/pnasnexus/pgag173 (PMC13224740; doi:10.1093/pnasnexus/pgag173)
Supplement: pgag173_Supplementary_Data [file pgag173_supplementary_data.zip › PNASNEXUS-PNASNEXUS-2026-00120-TR-s07/metadata/mwcoreProperties.xml]

<?xml version="1.0" encoding="UTF-8" standalone="yes" ?>
<mwcoreProperties xmlns="http://schemas.mathworks.com/package/2012/coreProperties">
  <contentType>application/vnd.mathworks.matlab.code</contentType>
  <contentTypeFriendlyName>MATLAB Code</contentTypeFriendlyName>
  <matlabRelease>R2025b</matlabRelease>
</mwcoreProperties>
