# Supplementary material for: Motor neurons integrate cholinergic inputs through spatial organization of diverse nicotinic receptors
Source: PNAS Nexus. 2026 May 20;5(6):pgag173. doi: 10.1093/pnasnexus/pgag173 (PMC13224740; doi:10.1093/pnasnexus/pgag173)
Supplement: pgag173_Supplementary_Data [file pgag173_supplementary_data.zip › PNASNEXUS-PNASNEXUS-2026-00120-TR-s07/metadata/mwcorePropertiesReleaseInfo.xml]

<?xml version="1.0" encoding="UTF-8"?>
<!-- Version information for MathWorks R2025b Release -->
<MathWorks_version_info>
  <version>25.2.0.2998904</version>
  <release>R2025b</release>
  <description></description>
  <date>Aug 21 2025</date>
  <checksum>3277779261</checksum>
</MathWorks_version_info>
