# Supplementary material for: Motor neurons integrate cholinergic inputs through spatial organization of diverse nicotinic receptors
Source: PNAS Nexus. 2026 May 20;5(6):pgag173. doi: 10.1093/pnasnexus/pgag173 (PMC13224740; doi:10.1093/pnasnexus/pgag173)
Supplement: pgag173_Supplementary_Data [file pgag173_supplementary_data.zip › PNASNEXUS-PNASNEXUS-2026-00120-TR-s08.txt]

% color imaging data, and is essentially designed for manually assigning a
% defined ROI onto every single frame. 


if input('Load image data? 1:yes 0:no') == 1
    Load_Muscle_Data
    % Select start and end frames, crop image
    mov = reshape(image_series_mat_c(:,:,:,1),size(image_series_mat_c,1),size(image_series_mat_c,2),1,size(image_series_mat_c,3));
    implay(mov)
    first = input('Start Frame');
    last = input('End Frame');
    single_cycle = image_series_mat_c(:,:,first:last,:); 
    clear mov image_series_mat image_series_mat_c

    single_cycle = rotate_and_crop(single_cycle,0);
    close all
else
    
%     msgbx1 = msgbox('Choose output directory','','help');
%     waitfor(msgbx1)
    if isempty(mat_file_output_dir) == 1
        disp('Select Output Directory')
        mat_file_output_dir = uigetdir
    end
end
% draw ROIs and adjust its position frame by frame
mg = input('Measure Gcamp? 1:yes 0:no');
Muscle_Data.Muscle_Name = [];
if  mg == 1 
    [ROI_Name,ROI,ROI_image] = muscle_ROIs_v2(single_cycle);
    Muscle_Data.ROI_image = ROI_image;
    Muscle_Data.Muscle_Name = ROI_Name;
    Muscle_Data.ROI = ROI;
    clear ROI ROI_image
end
answer0 = questdlg('Measure length?','Measure length?','Yessss','Nah','Yessss');
if length(answer0) == 6
    if isempty(Muscle_Data.Muscle_Name)
        ROI_Name = input('Which Muscle?');
    else
        ROI_Name = Muscle_Data.Muscle_Name;
    end
    Muscle_Data.Pixel_Size = double(meta_data.getPixelsPhysicalSizeX(0).value);

    [ROI,distances,ROI_image] = muscle_length_v2(single_cycle,Muscle_Data.Pixel_Size);
    Muscle_Data.Length_ROIs = ROI;
    Muscle_Data.Lengths = distances;
    Muscle_Data.ROI_image_length = ROI_image;
    Muscle_Data.Muscle_Name = ROI_Name;
    clear ROI_Name ROI distances
end
if mg == 1
    traces = zeros(size(single_cycle,3),size(single_cycle,4));
    df = zeros(size(single_cycle,3),size(single_cycle,4));
    for chan = 1:size(single_cycle,4)
        for f_num = 1:size(single_cycle,3)
            %clear crop
            %crop = imcrop(single_cycle(:,:,f_num,chan),Muscle_Data.ROI{f_num});
            clear m and i_temp
            i_temp = single_cycle(:,:,f_num,chan);
            m = createMask(drawpolygon('Position',Muscle_Data.ROI{f_num}),i_temp);
            set(gcf,'visible','off')
            traces(f_num,chan) = mean(i_temp(m));

        end
        clear f_0 
        f_0 = prctile(traces(:,chan),10);
        df(:,chan) = (traces(:,chan) - f_0)./f_0;
    end
    Muscle_Data.df = df;
else
end

Muscle_Data.time = (0:1:size(single_cycle,3)-1)*double(meta_data.getPixelsTimeIncrement(0).value);

Muscle_Data.Image_Data = single_cycle;
set(gcf,'visible','on');
figure;  hold on 
if exist('df')==1
    plot(df(:,chan),'k'); 
end
if length(answer0) == 6
    norm_lengths = normalize(Muscle_Data.Lengths','range');
    plot(norm_lengths)
end
answer = questdlg('SAVE?','POINT OF NO RETURN','save','no save','save');
if length(answer)==4
    save(strcat(mat_file_output_dir,'/',experiment_name,'_',Muscle_Data.Muscle_Name,'_',sprintf('%0.0f',first),'.mat'))
end
close all

% color imaging data, and is essentially designed for manually assigning a
% defined ROI onto every single frame. 

if input('Load image data? 1:yes 0:no') == 1
    Load_Muscle_Data
    % Select start and end frames, crop image
    mov = reshape(image_series_mat_c(:,:,:,1),size(image_series_mat_c,1),size(image_series_mat_c,2),1,size(image_series_mat_c,3));
    implay(mov)
    first = input('Start Frame');
    last = input('End Frame');
    single_cycle = image_series_mat_c(:,:,first:last,:); 
    clear mov image_series_mat image_series_mat_c

    single_cycle = rotate_and_crop(single_cycle,0);
    close all
else
    
%     msgbx1 = msgbox('Choose output directory','','help');
%     waitfor(msgbx1)
    if isempty(mat_file_output_dir) == 1
        disp('Select Output Directory')
        mat_file_output_dir = uigetdir
    end
end
% draw ROIs and adjust its position frame by frame
mg = input('Measure Gcamp? 1:yes 0:no');
Muscle_Data.Muscle_Name = [];
if  mg == 1 
    [ROI_Name,ROI,ROI_image] = muscle_ROIs_v2(single_cycle);
    Muscle_Data.ROI_image = ROI_image;
    Muscle_Data.Muscle_Name = ROI_Name;
    Muscle_Data.ROI = ROI;
    clear ROI ROI_image
end
answer0 = questdlg('Measure length?','Measure length?','Yessss','Nah','Yessss');
if length(answer0) == 6
    if isempty(Muscle_Data.Muscle_Name)
        ROI_Name = input('Which Muscle?');
    else
        ROI_Name = Muscle_Data.Muscle_Name;
    end
    Muscle_Data.Pixel_Size = double(meta_data.getPixelsPhysicalSizeX(0).value);

    [ROI,distances,ROI_image] = muscle_length_v2(single_cycle,Muscle_Data.Pixel_Size);
    Muscle_Data.Length_ROIs = ROI;
    Muscle_Data.Lengths = distances;
    Muscle_Data.ROI_image_length = ROI_image;
    Muscle_Data.Muscle_Name = ROI_Name;
    clear ROI_Name ROI distances
end
if mg == 1
    traces = zeros(size(single_cycle,3),size(single_cycle,4));
    df = zeros(size(single_cycle,3),size(single_cycle,4));
    for chan = 1:size(single_cycle,4)
        for f_num = 1:size(single_cycle,3)
            %clear crop
            %crop = imcrop(single_cycle(:,:,f_num,chan),Muscle_Data.ROI{f_num});
            clear m and i_temp
            i_temp = single_cycle(:,:,f_num,chan);
            m = createMask(drawpolygon('Position',Muscle_Data.ROI{f_num}),i_temp);
            set(gcf,'visible','off')
            traces(f_num,chan) = mean(i_temp(m));

        end
        clear f_0 
        f_0 = prctile(traces(:,chan),10);
        df(:,chan) = (traces(:,chan) - f_0)./f_0;
    end
    Muscle_Data.df = df;
else
end

Muscle_Data.time = (0:1:size(single_cycle,3)-1)*double(meta_data.getPixelsTimeIncrement(0).value);

Muscle_Data.Image_Data = single_cycle;
set(gcf,'visible','on');
figure;  hold on 
if exist('df')==1
    plot(df(:,chan),'k'); 
end
if length(answer0) == 6
    norm_lengths = normalize(Muscle_Data.Lengths','range');
    plot(norm_lengths)
end
answer = questdlg('SAVE?','POINT OF NO RETURN','save','no save','save');
if length(answer)==4
    save(strcat(mat_file_output_dir,'/',experiment_name,'_',Muscle_Data.Muscle_Name,'_',sprintf('%0.0f',first),'.mat'))
end
close all
